# Supplementary material for: Association of Military Aircraft Noise Exposure with Mental Well-Being and Sleep Disturbance near a Military Air Base in Okinawa, Japan: An Ecological Study
Source: Int J Environ Res Public Health. 2025 Dec 31;23(1):54. doi: 10.3390/ijerph23010054 (PMC12841551; doi:10.3390/ijerph23010054)
Supplement: Supplementary file 1 [file ijerph-23-00054-s001.zip]

Archive with 1 entries (1 files):
- ijerph-3990006-supplementary.pdf
